# Supplementary material for: Enhancing Target Detection: A Fluorescence-Based Streptavidin-Bead Displacement Assay
Source: Biosensors (Basel). 2024 Oct 17;14(10):509. doi: 10.3390/bios14100509 (PMC12365907; doi:10.3390/bios14100509)
Supplement: Supplementary file 1 [file biosensors-14-00509-s001.zip]

Archive with 1 entries (1 files):
- biosensors-3238462-supplementary.pdf
